# Supplementary material for: Variability in body weight and morphology of Uganda’s indigenous goat breeds across agroecological zones
Source: PLoS One. 2024 Jan 2;19(1):e0296353. doi: 10.1371/journal.pone.0296353 (PMC10760760; doi:10.1371/journal.pone.0296353)
Supplement: S1 Data — (ZIP) [file pone.0296353.s001.zip]

Archive with 3 entries (3 files):
- Data Files/Kigezi body xtics_oct 2023edit.xlsx
- Data Files/Mubende body xtics_October 2023edit.xlsx
- Data Files/SEA body xtics_October 2023edit.xlsx
