# Supplementary material for: Variability in body weight and morphology of Uganda’s indigenous goat breeds across agroecological zones
Source: PLoS One. 2024 Jan 2;19(1):e0296353. doi: 10.1371/journal.pone.0296353 (PMC10760760; doi:10.1371/journal.pone.0296353)
Supplement: S1 Data — (ZIP) [file pone.0296353.s001.zip › Data Files/Kigezi body xtics_oct 2023edit.xlsx]

## Sheet: Sheet1
zone	Breed	bodywght	bodylength	chestgirth	heightwithers	heightrump	BCS	Age
WSGL	Kigezi	30	60.96	73.66	57.15	58.42	4	4.5
WSGL	Kigezi	30	60.96	68.58	58.42	58.42	3	3.5
WSGL	Kigezi	25	76.2	78.74	53.34	58.42	2	2
WSGL	Kigezi	37	70.17	78.74	59.69	63.5	3	3
WSGL	Kigezi	44	65.09	85.09	63.5	63.5	4	2.5
WSGL	Kigezi	38	63.82	77.47	55.88	63.5	3	4
WSGL	Kigezi	28	61.28	72.39	57.15	63.5	3	2
WSGL	Kigezi	35	61.28	76.2	60.96	66.04	3	3
PRL	Kigezi	42	73.66	78.74	60.96	63.5	3	4
PRL	Kigezi	27	71.12	83.82	60.96	63.5	3	4
PRL	Kigezi	45	68.58	78.74	60.96	63.5	4	3.5
PRL	Kigezi	35	68.58	73.66	60.96	60.96	3	5
PRL	Kigezi	30	66.04	71.12	57.15	58.42	3	4
PRL	Kigezi	39	66.04	76.2	60.96	60.96	3	4
PRL	Kigezi	35	66.04	73.66	60.96	63.5	3	4.5
PRL	Kigezi	35.5	66.04	71.12	63.5	63.5	3	4.5
PRL	Kigezi	41.5	66.04	78.74	66.04	68.58	3	5
PRL	Kigezi	41	66.04	81.28	68.58	68.58	3	5
PRL	Kigezi	34	63.5	73.66	63.5	60.96	4	2
PRL	Kigezi	33.5	63.5	73.66	63.5	63.5	4	2
PRL	Kigezi	32	63.5	99.06	63.5	63.5	4	2
PRL	Kigezi	34.5	63.5	76.2	63.5	63.5	3	4
PRL	Kigezi	33	63.5	73.66	63.5	66.04	4	4
PRL	Kigezi	30	60.96	71.12	58.42	58.42	3	3
PRL	Kigezi	30	60.96	71.12	60.96	60.96	3	3.5
PRL	Kigezi	32	60.96	71.12	60.96	60.96	3	4
PRL	Kigezi	31	60.96	73.66	60.96	63.5	3	4
PRL	Kigezi	32	60.96	71.12	58.42	60.96	4	4.5
PRL	Kigezi	30	58.42	71.12	58.42	58.42	4	2
PRL	Kigezi	30	58.42	76.2	58.42	58.42	3	3.5
HLR	Kigezi	32	66.04	73.66	63.5	66.04	3	4
HLR	Kigezi	39	66.04	73.66	63.5	66.04	4	4
HLR	Kigezi	31	60.96	73.66	58.42	58.42	4	5
