# Supplementary material for: Variability in body weight and morphology of Uganda’s indigenous goat breeds across agroecological zones
Source: PLoS One. 2024 Jan 2;19(1):e0296353. doi: 10.1371/journal.pone.0296353 (PMC10760760; doi:10.1371/journal.pone.0296353)
Supplement: S1 Data — (ZIP) [file pone.0296353.s001.zip › Data Files/Mubende body xtics_October 2023edit.xlsx]

## Sheet: Sheet1
zone	Breed	bodywght	bodylength	chestgirth	heightwithers	heightrump	Age_range	Age
HLR	Mubende	40	66.04	81.28	68.58	73.66	Above 4	5
HLR	Mubende	45	68.58	86.36	66.04	68.58	Above 4	5
HLR	Mubende	46	71.12	81.28	66.04	68.58	>3 to 4	4
HLR	Mubende	35	63.5	81.28	66.04	66.04	Above 4	6
HLR	Mubende	37	68.58	78.74	66.04	66.04	>3 to 4	4
HLR	Mubende	35	63.5	78.74	66.04	66.04	Above 4	6
HLR	Mubende	42	73.66	76.2	66.04	66.04	Above 4	5
HLR	Mubende	32	66.04	76.2	66.04	66.04	Above 4	7
HLR	Mubende	35	60.96	76.2	66.04	66.04	Above 4	5
HLR	Mubende	44	71.12	82.5	63.5	66.04	Above 4	5
HLR	Mubende	33	66.04	81.28	63.5	66.04	Above 4	5
HLR	Mubende	50	68.58	78.74	63.5	66.04	>3 to 4	4
HLR	Mubende	26	60.96	68.58	63.5	66.04	2 to 3	3
HLR	Mubende	41	63.5	76.2	60.96	66.04	>3 to 4	4
HLR	Mubende	42	71.12	81.28	63.5	63.5	Above 4	5
HLR	Mubende	38.5	63.5	81.28	63.5	63.5	Above 4	5
HLR	Mubende	42	66.04	76.2	63.5	63.5	Above 4	7
HLR	Mubende	40	66.04	76.2	63.5	63.5	>3 to 4	3.5
HLR	Mubende	32	66.04	73.66	63.5	63.5	>3 to 4	3.5
HLR	Mubende	35	63.5	73.66	63.5	63.5	Above 4	6
HLR	Mubende	42	63.5	83.82	60.96	63.5	>3 to 4	4
HLR	Mubende	40	71.12	78.74	60.96	63.5	Above 4	6
HLR	Mubende	36	66.04	78.74	60.96	63.5	>3 to 4	4
HLR	Mubende	32	66.04	76.2	60.96	63.5	Above 4	4.5
HLR	Mubende	35	60.96	76.2	60.96	63.5	>3 to 4	4
HLR	Mubende	36.5	66.04	73.66	60.96	63.5	Above 4	8
HLR	Mubende	32	66.04	73.66	60.96	63.5	>3 to 4	4
HLR	Mubende	32	63.5	73.66	60.96	63.5	>3 to 4	3.5
HLR	Mubende	31	63.5	73.66	60.96	63.5	>3 to 4	4
HLR	Mubende	31	60.96	73.66	60.96	63.5	>3 to 4	4
HLR	Mubende	30	58.42	73.66	60.96	63.5	>3 to 4	4
HLR	Mubende	24	55.88	73.66	60.96	63.5	2 to 3	2.5
HLR	Mubende	25	60.96	66.04	60.96	63.5	>3 to 4	4
HLR	Mubende	36	58.42	81.28	58.42	63.5	Above 4	6
HLR	Mubende	36	66.04	76.2	64.77	60.96	Above 4	5
HLR	Mubende	33	68.58	76.2	60.96	60.96	>3 to 4	4
HLR	Mubende	38.5	63.5	76.2	60.96	60.96	Above 4	6
HLR	Mubende	38	63.5	76.2	60.96	60.96	>3 to 4	3.5
HLR	Mubende	36	60.96	76.2	60.96	60.96	Above 4	6
HLR	Mubende	33	66.04	73.66	60.96	60.96	2 to 3	3
HLR	Mubende	32	63.5	73.66	60.96	60.96	Above 4	5
HLR	Mubende	31	63.5	73.66	60.96	60.96	Above 4	4.5
HLR	Mubende	28	63.5	73.66	60.96	60.96	Above 4	5
HLR	Mubende	29	60.96	73.66	60.96	60.96	>3 to 4	4
HLR	Mubende	31.5	63.5	71.12	60.96	60.96	2 to 3	3
HLR	Mubende	33	60.96	71.12	60.96	60.96	Above 4	4.5
HLR	Mubende	25	58.42	68.58	60.96	60.96	>3 to 4	4
HLR	Mubende	22	58.42	68.58	60.96	60.96	Above 4	4.5
HLR	Mubende	24	58.42	66.04	60.96	60.96	>3 to 4	4
HLR	Mubende	30	60.96	76.2	58.42	60.96	>3 to 4	4
HLR	Mubende	31	60.96	73.66	58.42	60.96	2 to 3	3
HLR	Mubende	30	58.42	73.66	58.42	60.96	>3 to 4	4
HLR	Mubende	28	59.69	71.12	58.42	60.96	Above 4	8
HLR	Mubende	30	60.96	68.58	58.42	60.96	2 to 3	2.5
HLR	Mubende	28	60.96	68.58	58.42	60.96	2 to 3	3
HLR	Mubende	25	60.96	66.04	58.42	60.96	>3 to 4	3.5
HLR	Mubende	34	60.96	71.12	56.896	60.96	>3 to 4	4
HLR	Mubende	28	60.96	71.12	59.69	59.69	Above 4	5
HLR	Mubende	32	60.96	71.12	58.42	59.69	2 to 3	3
HLR	Mubende	30	60.96	73.66	62.23	58.42	>3 to 4	4
HLR	Mubende	40	60.96	73.66	60.96	58.42	2 to 3	3
HLR	Mubende	30	63.5	71.12	58.42	58.42	>3 to 4	4
HLR	Mubende	28	60.96	68.58	58.42	58.42	>3 to 4	4
HLR	Mubende	32	66.04	73.66	57.15	58.42	>3 to 4	4
HLR	Mubende	31	60.96	71.12	57.15	58.42	2 to 3	3
HLR	Mubende	24	53.34	68.58	57.15	58.42	2 to 3	2.5
HLR	Mubende	26	58.42	68.58	55.88	58.42	>3 to 4	4
HLR	Mubende	22	55.88	60.96	53.34	58.42	2 to 3	2
HLR	Mubende	25	54.61	66.04	55.88	55.88	2 to 3	2.5
HLR	Mubende	19	50.8	58.42	53.34	55.88	2 to 3	3
KP	Mubende	59	68.58	86.36	68.58	68.58	Above 4	6
KP	Mubende	58	73.66	88.9	66.04	66.04	Above 4	5
KP	Mubende	40	66.04	81.28	66.04	66.04	Above 4	6
KP	Mubende	40	66.04	78.74	66.04	66.04	>3 to 4	3.5
KP	Mubende	38	66.04	81.28	63.5	66.04	Above 4	8
KP	Mubende	37	66.04	78.74	63.5	66.04	>3 to 4	4
KP	Mubende	37	66.04	78.74	63.5	66.04	Above 4	8
KP	Mubende	36	68.58	76.2	63.5	66.04	>3 to 4	3.5
KP	Mubende	39	68.58	76.2	60.96	66.04	Above 4	5
KP	Mubende	29	63.5	73.66	63.5	63.5	>3 to 4	4
KP	Mubende	35	60.96	73.66	63.5	63.5	>3 to 4	3.5
KP	Mubende	47	68.58	86.36	60.96	63.5	Above 4	4.5
KP	Mubende	46	71.12	83.82	60.96	63.5	Above 4	5
KP	Mubende	46	73.66	81.28	60.96	63.5	Above 4	5.5
KP	Mubende	46	63.5	78.74	60.96	63.5	Above 4	6
KP	Mubende	34	66.04	76.2	60.96	63.5	>3 to 4	4
KP	Mubende	25	66.04	76.2	60.96	63.5	>3 to 4	4
KP	Mubende	36	63.5	76.2	60.96	63.5	>3 to 4	4
KP	Mubende	40	66.04	73.66	60.96	63.5	>3 to 4	4
KP	Mubende	39	66.04	73.66	60.96	63.5	>3 to 4	4
KP	Mubende	28	66.04	68.58	60.96	63.5	2 to 3	2
KP	Mubende	36	66.04	83.82	60.96	60.96	Above 4	5
KP	Mubende	35	63.5	83.82	60.96	60.96	>3 to 4	4
KP	Mubende	40	66.04	81.28	60.96	60.96	Above 4	5.5
KP	Mubende	43	66.04	78.74	60.96	60.96	>3 to 4	4
KP	Mubende	38	63.5	78.74	60.96	60.96	Above 4	5
KP	Mubende	36	60.96	78.74	60.96	60.96	Above 4	4.5
KP	Mubende	39	66.04	76.2	60.96	60.96	Above 4	5
KP	Mubende	34	66.04	76.2	60.96	60.96	>3 to 4	4
KP	Mubende	34	60.96	76.2	60.96	60.96	Above 4	4.5
KP	Mubende	44	66.04	73.66	60.96	60.96	Above 4	5
KP	Mubende	34	66.04	73.66	60.96	60.96	>3 to 4	4
KP	Mubende	34	60.96	73.66	60.96	60.96	>3 to 4	4
KP	Mubende	33	60.96	73.66	60.96	60.96	>3 to 4	4
KP	Mubende	33	60.96	73.66	60.96	60.96	Above 4	4.5
KP	Mubende	30	60.96	73.66	60.96	60.96	2 to 3	3
KP	Mubende	26	60.96	73.66	60.96	60.96	Above 4	5
KP	Mubende	25	58.42	73.66	60.96	60.96	>3 to 4	4
KP	Mubende	33	60.96	71.12	60.96	60.96	2 to 3	3
KP	Mubende	30	60.96	71.12	60.96	60.96	>3 to 4	4
KP	Mubende	31	60.96	68.58	60.96	60.96	>3 to 4	4
KP	Mubende	25	58.42	68.58	60.96	60.96	Above 4	5
KP	Mubende	22	55.88	66.04	60.96	60.96	2 to 3	3
KP	Mubende	45	66.04	81.28	58.42	60.96	2 to 3	3
KP	Mubende	29	60.96	73.66	58.42	60.96	Above 4	4.5
KP	Mubende	28	63.5	71.12	58.42	60.96	>3 to 4	4
KP	Mubende	35	60.96	71.12	58.42	60.96	>3 to 4	4
KP	Mubende	26	60.96	71.12	58.42	60.96	2 to 3	2.5
KP	Mubende	25	60.96	71.12	58.42	60.96	Above 4	4.5
KP	Mubende	28	63.5	68.58	58.42	60.96	2 to 3	3
KP	Mubende	28	60.96	68.58	58.42	60.96	>3 to 4	4
KP	Mubende	48	60.96	78.74	58.42	58.42	Above 4	5
KP	Mubende	36	60.96	73.66	58.42	58.42	Above 4	5
KP	Mubende	29	60.96	73.66	58.42	58.42	>3 to 4	4
KP	Mubende	24	58.42	73.66	58.42	58.42	2 to 3	3
KP	Mubende	28	60.96	71.12	58.42	58.42	2 to 3	3
KP	Mubende	22	60.96	71.12	58.42	58.42	2 to 3	3
KP	Mubende	26	60.96	68.58	58.42	58.42	>3 to 4	3.5
KP	Mubende	28	58.42	68.58	58.42	58.42	2 to 3	3
KP	Mubende	26	60.96	66.04	58.42	58.42	2 to 3	2.5
KP	Mubende	25	60.96	66.04	58.42	58.42	>3 to 4	4
KP	Mubende	22	58.42	66.04	58.42	58.42	2 to 3	2
KP	Mubende	23	55.88	66.04	58.42	58.42	2 to 3	3
KP	Mubende	23	58.42	63.5	58.42	58.42	2 to 3	2.5
KP	Mubende	22	58.42	63.5	58.42	58.42	>3 to 4	3.5
KP	Mubende	26	60.96	73.66	55.88	58.42	>3 to 4	4
KP	Mubende	30	58.42	71.12	55.88	58.42	>3 to 4	4
KP	Mubende	26	58.42	71.12	55.88	58.42	>3 to 4	3.5
KP	Mubende	28	63.5	68.58	55.88	58.42	Above 4	5
KP	Mubende	25	58.42	68.58	55.88	58.42	2 to 3	2
KP	Mubende	21	53.34	63.5	55.88	58.42	2 to 3	2.5
KP	Mubende	29	58.42	68.58	53.34	58.42	2 to 3	2
KP	Mubende	25	58.42	68.58	53.34	58.42	2 to 3	3
KP	Mubende	20	55.88	58.42	55.88	55.88	2 to 3	2.5
KP	Mubende	21	58.42	68.58	53.34	55.88	>3 to 4	3.5
KP	Mubende	22	53.34	63.5	53.34	55.88	2 to 3	2.5
LVCS	Mubende	55	73.66	60.96	83.82	60.96	Above 4	6
LVCS	Mubende	38	66.04	76.2	66.04	60.96	Above 4	6
LVCS	Mubende	36.5	63.5	81.28	63.5	60.96	>3 to 4	4
LVCS	Mubende	38.5	63.5	81.28	60.96	60.96	>3 to 4	4
LVCS	Mubende	38	60.96	78.74	60.96	60.96	>3 to 4	4
LVCS	Mubende	49	66.04	73.66	60.96	60.96	Above 4	9
LVCS	Mubende	33	66.04	73.66	60.96	60.96	Above 4	5
LVCS	Mubende	35	60.96	73.66	60.96	60.96	>3 to 4	4
LVCS	Mubende	31	60.96	73.66	60.96	60.96	Above 4	6
LVCS	Mubende	31	68.58	71.12	60.96	60.96	>3 to 4	4
LVCS	Mubende	37	63.5	71.12	60.96	60.96	Above 4	7
LVCS	Mubende	35	60.96	71.12	60.96	60.96	Above 4	6
LVCS	Mubende	33	60.96	71.12	60.96	60.96	2 to 3	2
LVCS	Mubende	29	63.5	68.58	60.96	60.96	>3 to 4	4
LVCS	Mubende	30	60.96	68.58	60.96	60.96	Above 4	5
LVCS	Mubende	23	58.42	66.04	60.96	60.96	2 to 3	3
LVCS	Mubende	45	73.66	81.28	58.42	60.96	>3 to 4	4
LVCS	Mubende	40	60.96	76.2	58.42	60.96	Above 4	5
LVCS	Mubende	32	60.96	73.66	58.42	60.96	2 to 3	3
LVCS	Mubende	28.5	66.04	68.58	58.42	60.96	2 to 3	3
LVCS	Mubende	29	63.5	68.58	58.42	60.96	2 to 3	2
LVCS	Mubende	21	60.96	63.5	58.42	60.96	>3 to 4	4
LVCS	Mubende	32	63.5	71.12	58.42	58.42	Above 4	4.5
LVCS	Mubende	32	60.96	68.58	58.42	58.42	>3 to 4	3.5
LVCS	Mubende	28	58.42	68.58	58.42	58.42	2 to 3	2
LVCS	Mubende	24	58.42	66.04	58.42	58.42	2 to 3	3
LVCS	Mubende	27.5	58.42	73.66	55.88	58.42	>3 to 4	3.5
LVCS	Mubende	28	55.88	71.12	55.88	58.42	>3 to 4	3.5
LVCS	Mubende	29	55.88	68.58	55.88	58.42	>3 to 4	4
LVCS	Mubende	26	60.96	66.04	55.88	58.42	>3 to 4	3.6
LVCS	Mubende	23	58.42	66.04	55.88	55.88	>3 to 4	4
LVCS	Mubende	22	58.42	66.04	55.88	55.88	>3 to 4	4
LVCS	Mubende	31	63.5	78.74	50.8	55.88	2 to 3	2
NWSGL	Mubende	40	66.04	76.2	66.04	67.31	>3 to 4	4
NWSGL	Mubende	30	60.96	71.12	58.42	66.04	>3 to 4	3.5
NWSGL	Mubende	39	66.04	81.28	60.96	63.5	>3 to 4	3.6
NWSGL	Mubende	30	60.96	73.66	60.96	63.5	>3 to 4	3.5
NWSGL	Mubende	26	66.04	71.12	60.96	63.5	>3 to 4	4
NWSGL	Mubende	31	66.04	73.66	58.42	63.5	>3 to 4	3.5
NWSGL	Mubende	43	71.12	81.28	58.42	62.23	Above 4	5
NWSGL	Mubende	24	60.96	68.58	58.42	62.23	Above 4	6
NWSGL	Mubende	31	58.42	68.58	58.42	62.23	2 to 3	3
NWSGL	Mubende	31	66.04	78.74	60.96	60.96	>3 to 4	4
NWSGL	Mubende	33	60.96	76.2	60.96	60.96	Above 4	6
NWSGL	Mubende	37	66.04	78.74	58.42	60.96	2 to 3	3
NWSGL	Mubende	32	60.96	76.2	58.42	60.96	Above 4	5
NWSGL	Mubende	38	66.04	73.66	58.42	60.96	>3 to 4	4
NWSGL	Mubende	33	66.04	73.66	58.42	60.96	Above 4	5
NWSGL	Mubende	33	63.5	73.66	58.42	60.96	>3 to 4	4
NWSGL	Mubende	28	55.88	71.12	58.42	60.96	Above 4	5
NWSGL	Mubende	25	63.5	68.58	58.42	60.96	>3 to 4	3.5
NWSGL	Mubende	26	53.34	68.58	57.15	60.96	Above 4	5
NWSGL	Mubende	24	58.42	71.12	55.88	60.96	>3 to 4	4
NWSGL	Mubende	32	68.58	71.12	58.42	59.69	>3 to 4	4
NWSGL	Mubende	32	58.42	71.12	58.42	59.69	Above 4	7
NWSGL	Mubende	35	60.96	76.2	55.88	59.69	Above 4	5
NWSGL	Mubende	35	55.88	76.2	58.42	58.42	>3 to 4	4
NWSGL	Mubende	28	60.96	71.12	58.42	58.42	Above 4	6
NWSGL	Mubende	26	60.96	66.04	58.42	58.42	2 to 3	2
NWSGL	Mubende	23.5	55.88	71.12	57.15	58.42	Above 4	5
NWSGL	Mubende	33	58.42	76.2	55.88	58.42	Above 4	6
NWSGL	Mubende	33	66.04	73.66	55.88	58.42	2 to 3	3
NWSGL	Mubende	36	60.96	73.66	55.88	58.42	>3 to 4	4
NWSGL	Mubende	30	60.96	71.12	55.88	58.42	>3 to 4	3.5
NWSGL	Mubende	28	60.96	71.12	55.88	58.42	>3 to 4	4
NWSGL	Mubende	28.5	55.88	68.58	55.88	58.42	Above 4	4.5
NWSGL	Mubende	29	58.42	66.04	55.88	58.42	2 to 3	2
NWSGL	Mubende	27.5	58.42	68.58	55.88	57.15	Above 4	6
NWSGL	Mubende	20	53.34	63.5	53.34	57.15	>3 to 4	4
NWSGL	Mubende	16	53.34	58.42	53.34	57.15	2 to 3	2
NWSGL	Mubende	29	58.42	71.12	55.88	55.88	Above 4	8
NWSGL	Mubende	21	58.42	63.5	53.34	55.88	>3 to 4	3.5
NWSGL	Mubende	26	55.88	66.04	50.8	55.88	Above 4	6
NWSGL	Mubende	34	58.42	71.12	53.34	54.61	>3 to 4	3.5
NWSGL	Mubende	28	59.69	71.12	50.8	54.61	>3 to 4	3.5
NWSGL	Mubende	22	50.8	66.04	48.26	52.07	2 to 3	3
PR	Mubende	67.5	78.74	93.98	73.66	73.66	2 to 3	3
PR	Mubende	51	71.12	86.36	73.66	73.66	>3 to 4	4
PR	Mubende	56.5	73.66	99.06	71.12	71.12	Above 4	5
PR	Mubende	63	78.74	88.9	68.58	71.12	Above 4	5
PR	Mubende	33	68.58	76.2	68.58	71.12	Above 4	5
PR	Mubende	48	68.58	86.36	68.58	68.58	Above 4	4.5
PR	Mubende	46	73.66	83.82	68.58	68.58	>3 to 4	4
PR	Mubende	43	71.12	81.28	68.58	68.58	Above 4	5
PR	Mubende	44	68.58	81.28	68.58	68.58	>3 to 4	4
PR	Mubende	41	68.58	81.28	68.58	68.58	Above 4	5
PR	Mubende	47	71.12	88.9	66.04	68.58	>3 to 4	4
PR	Mubende	43	68.58	86.36	66.04	68.58	Above 4	8
PR	Mubende	43	68.58	78.74	66.04	68.58	Above 4	4.6
PR	Mubende	38	68.58	78.74	66.04	68.58	Above 4	4.5
PR	Mubende	35	63.5	76.2	66.04	68.58	2 to 3	3
PR	Mubende	55	78.74	86.36	66.04	66.04	Above 4	7
PR	Mubende	47	66.04	86.36	66.04	66.04	Above 4	5
PR	Mubende	50	71.12	83.82	66.04	66.04	Above 4	6
PR	Mubende	49	71.12	83.82	66.04	66.04	Above 4	5.5
PR	Mubende	42	73.66	81.28	66.04	66.04	>3 to 4	4
PR	Mubende	42	71.12	81.28	66.04	66.04	>3 to 4	4
PR	Mubende	42	68.58	81.28	66.04	66.04	Above 4	4.5
PR	Mubende	30	66.04	81.28	66.04	66.04	>3 to 4	4
PR	Mubende	45	76.2	78.74	66.04	66.04	Above 4	7
PR	Mubende	44	71.12	78.74	66.04	66.04	>3 to 4	4
PR	Mubende	42	66.04	78.74	66.04	66.04	Above 4	5
PR	Mubende	38	66.04	76.2	66.04	66.04	Above 4	5
PR	Mubende	35	66.04	73.66	66.04	66.04	2 to 3	3
PR	Mubende	50	71.12	87.63	63.5	66.04	Above 4	4.5
PR	Mubende	47	71.12	85.09	63.5	66.04	Above 4	4.5
PR	Mubende	46	76.2	83.82	63.5	66.04	Above 4	5
PR	Mubende	46	68.58	83.82	63.5	66.04	Above 4	5
PR	Mubende	38	68.58	83.82	63.5	66.04	Above 4	5
PR	Mubende	36	66.04	81.28	63.5	66.04	>3 to 4	4
PR	Mubende	41	68.58	78.74	63.5	66.04	>3 to 4	4
PR	Mubende	41	68.58	78.74	63.5	66.04	Above 4	10
PR	Mubende	36.5	68.58	78.74	63.5	66.04	Above 4	6
PR	Mubende	50	68.58	83.82	62.23	66.04	Above 4	5
PR	Mubende	44	71.12	81.28	60.96	66.04	Above 4	4.5
PR	Mubende	52	73.66	88.9	63.5	63.5	Above 4	4.5
PR	Mubende	43	71.12	88.9	63.5	63.5	Above 4	5
PR	Mubende	48	71.12	86.36	63.5	63.5	Above 4	6
PR	Mubende	42	63.5	86.36	63.5	63.5	>3 to 4	4
PR	Mubende	42.5	71.12	83.82	63.5	63.5	Above 4	5
PR	Mubende	42.5	73.66	81.28	63.5	63.5	>3 to 4	4
PR	Mubende	45	71.12	81.28	63.5	63.5	Above 4	5
PR	Mubende	45	68.58	81.28	63.5	63.5	Above 4	5
PR	Mubende	43	68.58	81.28	63.5	63.5	Above 4	6
PR	Mubende	38	68.58	81.28	63.5	63.5	Above 4	5
PR	Mubende	42	66.04	81.28	63.5	63.5	Above 4	5
PR	Mubende	40	66.04	81.28	63.5	63.5	Above 4	7
PR	Mubende	42	68.58	78.74	63.5	63.5	Above 4	5
PR	Mubende	37	68.58	78.74	63.5	63.5	2 to 3	3
PR	Mubende	39	66.04	78.74	63.5	63.5	Above 4	6
PR	Mubende	38	66.04	78.74	63.5	63.5	Above 4	4.5
PR	Mubende	32.5	66.04	78.74	63.5	63.5	Above 4	6
PR	Mubende	40	71.12	73.66	63.5	63.5	Above 4	5
PR	Mubende	31	63.5	73.66	63.5	63.5	Above 4	6
PR	Mubende	36	60.96	73.66	63.5	63.5	2 to 3	3
PR	Mubende	26	71.12	71.12	63.5	63.5	Above 4	4.5
PR	Mubende	26	63.5	71.12	63.5	63.5	>3 to 4	4
PR	Mubende	42	76.2	86.36	60.96	63.5	Above 4	5
PR	Mubende	50	68.58	83.82	60.96	63.5	>3 to 4	3.5
PR	Mubende	42	63.5	81.28	60.96	63.5	Above 4	7
PR	Mubende	38	63.5	81.28	60.96	63.5	>3 to 4	3.5
PR	Mubende	32	60.96	81.28	60.96	63.5	>3 to 4	4
PR	Mubende	45	73.66	78.74	60.96	63.5	>3 to 4	4
PR	Mubende	47	71.12	78.74	60.96	63.5	Above 4	6
PR	Mubende	37	66.04	76.2	60.96	63.5	Above 4	6
PR	Mubende	40.5	68.58	73.66	60.96	63.5	Above 4	4.5
PR	Mubende	32	68.58	73.66	60.96	63.5	Above 4	5
PR	Mubende	36	66.04	73.66	60.96	63.5	Above 4	5
PR	Mubende	32	63.5	73.66	60.96	63.5	>3 to 4	4
PR	Mubende	48	66.04	88.9	60.96	60.96	Above 4	6
PR	Mubende	45	66.04	83.82	60.96	60.96	>3 to 4	4
PR	Mubende	44	68.58	81.28	60.96	60.96	Above 4	5
PR	Mubende	40	68.58	81.28	60.96	60.96	Above 4	7
PR	Mubende	47	66.04	81.28	60.96	60.96	2 to 3	2.5
PR	Mubende	38	66.04	81.28	60.96	60.96	>3 to 4	4
PR	Mubende	37	66.04	81.28	60.96	60.96	2 to 3	3
PR	Mubende	39.5	63.5	81.28	60.96	60.96	Above 4	6
PR	Mubende	35	60.96	81.28	60.96	60.96	>3 to 4	4
PR	Mubende	35	60.96	81.28	60.96	60.96	Above 4	4.5
PR	Mubende	34	68.58	78.74	60.96	60.96	>3 to 4	4
PR	Mubende	37	66.04	78.74	60.96	60.96	>3 to 4	4
PR	Mubende	45	63.5	78.74	60.96	60.96	Above 4	5
PR	Mubende	37.5	68.58	76.2	60.96	60.96	>3 to 4	4
PR	Mubende	36	68.58	76.2	60.96	60.96	Above 4	5
PR	Mubende	42	66.04	76.2	60.96	60.96	>3 to 4	3.5
PR	Mubende	38	66.04	76.2	60.96	60.96	Above 4	7
PR	Mubende	34	66.04	76.2	60.96	60.96	>3 to 4	4
PR	Mubende	33	66.04	76.2	60.96	60.96	Above 4	5
PR	Mubende	32.5	66.04	76.2	60.96	60.96	Above 4	5
PR	Mubende	31	66.04	76.2	60.96	60.96	>3 to 4	3.5
PR	Mubende	35	63.5	76.2	60.96	60.96	Above 4	6
PR	Mubende	35	60.96	76.2	60.96	60.96	>3 to 4	3.5
PR	Mubende	34	60.96	76.2	60.96	60.96	Above 4	5
PR	Mubende	30	60.96	76.2	60.96	60.96	Above 4	6
PR	Mubende	46	73.66	73.66	60.96	60.96	Above 4	5
PR	Mubende	36	66.04	73.66	60.96	60.96	Above 4	5
PR	Mubende	32	66.04	73.66	60.96	60.96	Above 4	7
PR	Mubende	29	66.04	73.66	60.96	60.96	Above 4	9
PR	Mubende	35	63.5	73.66	60.96	60.96	>3 to 4	4
PR	Mubende	34	63.5	73.66	60.96	60.96	>3 to 4	4
PR	Mubende	33	63.5	73.66	60.96	60.96	>3 to 4	4
PR	Mubende	29	63.5	73.66	60.96	60.96	Above 4	7
PR	Mubende	34	60.96	73.66	60.96	60.96	Above 4	7
PR	Mubende	32	60.96	73.66	60.96	60.96	Above 4	5
PR	Mubende	31	60.96	73.66	60.96	60.96	>3 to 4	4
PR	Mubende	31	60.96	73.66	60.96	60.96	Above 4	5
PR	Mubende	28.5	60.96	73.66	60.96	60.96	Above 4	5
PR	Mubende	29	66.04	71.12	60.96	60.96	2 to 3	3
PR	Mubende	30.5	63.5	71.12	60.96	60.96	>3 to 4	4
PR	Mubende	27	63.5	71.12	60.96	60.96	>3 to 4	4
PR	Mubende	30	60.96	71.12	60.96	60.96	Above 4	6
PR	Mubende	29	60.96	71.12	60.96	60.96	>3 to 4	4
PR	Mubende	28	60.96	71.12	60.96	60.96	>3 to 4	3.5
PR	Mubende	27	60.96	71.12	60.96	60.96	2 to 3	2.5
PR	Mubende	25	60.96	68.58	60.96	60.96	Above 4	5
PR	Mubende	33	60.96	78.74	58.42	60.96	2 to 3	2.5
PR	Mubende	33	63.5	73.66	58.42	60.96	>3 to 4	4
PR	Mubende	31	63.5	73.66	58.42	60.96	Above 4	5
PR	Mubende	29	63.5	73.66	58.42	60.96	2 to 3	3
PR	Mubende	34	60.96	73.66	58.42	60.96	>3 to 4	3.5
PR	Mubende	27	66.04	71.12	58.42	60.96	>3 to 4	4
PR	Mubende	32	63.5	71.12	58.42	60.96	Above 4	5
PR	Mubende	30.5	60.96	71.12	58.42	60.96	2 to 3	3
PR	Mubende	26	60.96	71.12	58.42	60.96	>3 to 4	4
PR	Mubende	24	60.96	71.12	58.42	60.96	>3 to 4	3.5
PR	Mubende	31	60.96	68.58	58.42	60.96	2 to 3	3
PR	Mubende	25	58.42	68.58	58.42	60.96	Above 4	5
PR	Mubende	37	63.5	78.74	58.42	58.42	Above 4	8
PR	Mubende	36	68.58	76.2	58.42	58.42	Above 4	5
PR	Mubende	31	66.04	76.2	58.42	58.42	Above 4	6
PR	Mubende	34	66.04	73.66	58.42	58.42	>3 to 4	4
PR	Mubende	31	63.5	73.66	58.42	58.42	Above 4	5
PR	Mubende	32.5	60.96	73.66	55.88	58.42	>3 to 4	4
PR	Mubende	24	58.42	60.96	55.88	55.88	2 to 3	3
PS	Mubende	37.5	66.04	83.82	58.42	66.04	Above 4	6
PS	Mubende	40.5	63.5	76.2	63.5	63.5	Above 4	5
PS	Mubende	37	63.5	76.2	63.5	63.5	Above 4	6
PS	Mubende	34	63.5	76.2	60.96	63.5	Above 4	6
PS	Mubende	31	63.5	73.66	60.96	63.5	2 to 3	3
PS	Mubende	31	63.5	73.66	60.96	63.5	Above 4	5
PS	Mubende	34	60.96	76.2	59.69	60.96	Above 4	5
PS	Mubende	31	60.96	71.12	59.69	60.96	Above 4	5
PS	Mubende	29	60.96	71.12	59.69	60.96	>3 to 4	4
PS	Mubende	27	55.88	68.58	58.42	60.96	2 to 3	2.5
PS	Mubende	33	60.96	71.12	58.42	59.69	Above 4	6
PS	Mubende	28.5	58.42	68.58	58.42	59.69	Above 4	6
PS	Mubende	28	58.42	71.12	55.88	59.69	2 to 3	3
PS	Mubende	35	63.5	73.66	58.42	58.42	Above 4	5
PS	Mubende	35	60.96	73.66	58.42	58.42	>3 to 4	4
PS	Mubende	31	58.42	73.66	58.42	58.42	>3 to 4	4
PS	Mubende	28.5	58.42	73.66	58.42	58.42	>3 to 4	4
PS	Mubende	22	55.88	66.04	55.88	55.88	2 to 3	3
PS	Mubende	24	50.8	66.04	53.34	55.88	>3 to 4	4
PS	Mubende	25	53.34	68.58	53.34	53.34	Above 4	5
SWFL	Mubende	56	73.66	83.82	68.58	68.58	Above 4	5
SWFL	Mubende	50	71.12	88.9	66.04	68.58	Above 4	5
SWFL	Mubende	45	68.58	81.28	63.5	68.58	Above 4	5
SWFL	Mubende	42	71.12	81.28	66.04	66.04	Above 4	7
SWFL	Mubende	38	66.04	78.74	66.04	66.04	Above 4	4.5
SWFL	Mubende	40	63.5	78.74	66.04	66.04	Above 4	5
SWFL	Mubende	43	68.58	76.2	66.04	66.04	>3 to 4	4
SWFL	Mubende	35	66.04	76.2	63.5	63.5	>3 to 4	4
SWFL	Mubende	32	60.96	76.2	63.5	63.5	Above 4	4.5
SWFL	Mubende	32	63.5	73.66	63.5	63.5	>3 to 4	4
SWFL	Mubende	27	63.5	73.66	63.5	63.5	>3 to 4	4
SWFL	Mubende	36.5	66.04	78.74	60.96	63.5	>3 to 4	4
SWFL	Mubende	29	60.96	71.12	68.58	60.96	>3 to 4	3.5
SWFL	Mubende	34	60.96	78.74	60.96	60.96	Above 4	7
SWFL	Mubende	40	66.04	76.2	60.96	60.96	>3 to 4	4
SWFL	Mubende	35	60.96	76.2	60.96	60.96	Above 4	4.5
SWFL	Mubende	31	60.96	73.66	60.96	60.96	Above 4	8
SWFL	Mubende	34	66.04	71.12	60.96	60.96	>3 to 4	4
SWFL	Mubende	29	63.5	71.12	60.96	60.96	2 to 3	3
SWFL	Mubende	30	60.96	71.12	60.96	60.96	Above 4	5
SWFL	Mubende	32	63.5	68.58	60.96	60.96	2 to 3	3
SWFL	Mubende	31	60.96	73.66	58.42	60.96	Above 4	6
SWFL	Mubende	30	63.5	71.12	58.42	60.96	Above 4	5
SWFL	Mubende	28	60.96	71.12	58.42	60.96	>3 to 4	4
SWFL	Mubende	26	60.96	71.12	58.42	60.96	>3 to 4	4
SWFL	Mubende	26	60.96	68.58	58.42	60.96	2 to 3	3
SWFL	Mubende	23	53.34	68.58	58.42	60.96	2 to 3	3.5
SWFL	Mubende	32.5	60.96	71.12	58.42	58.42	Above 4	5
SWFL	Mubende	29	60.96	71.12	58.42	58.42	>3 to 4	4
SWFL	Mubende	28	60.96	71.12	58.42	58.42	>3 to 4	4
SWFL	Mubende	25	58.42	68.58	58.42	58.42	>3 to 4	4
SWFL	Mubende	28	60.96	68.58	55.88	58.42	2 to 3	3
WSGL	Mubende	40	79.06	85.09	66.04	69.85	2 to 3	3
WSGL	Mubende	58	76.52	85.09	66.04	69.85	>3 to 4	4
WSGL	Mubende	52	66.36	93.98	64.77	69.85	>3 to 4	4
WSGL	Mubende	41	72.71	84.328	58.42	69.85	>3 to 4	4
WSGL	Mubende	42	71.44	83.312	68.58	68.58	2 to 3	2.5
WSGL	Mubende	30	63.82	73.66	66.04	68.58	2 to 3	3
WSGL	Mubende	54	66.36	86.36	64.77	68.58	2 to 3	3
WSGL	Mubende	32	61.28	77.978	64.77	68.58	2 to 3	2
WSGL	Mubende	50	76.52	90.17	63.5	68.58	Above 4	14
WSGL	Mubende	53	81.6	96.012	60.96	68.58	Above 4	5
WSGL	Mubende	41	58.74	85.09	60.96	68.58	2 to 3	3
WSGL	Mubende	52	71.44	88.9	59.69	68.58	2 to 3	2
WSGL	Mubende	33.5	63.82	82.55	58.42	68.58	2 to 3	2
WSGL	Mubende	41	63.82	87.63	66.04	67.31	>3 to 4	4
WSGL	Mubende	50	71.44	91.44	64.77	67.31	2 to 3	3
WSGL	Mubende	48.5	70.17	83.82	64.77	67.31	Above 4	8
WSGL	Mubende	32	70.17	78.232	64.77	67.31	2 to 3	3
WSGL	Mubende	42	73.98	88.9	62.23	67.31	>3 to 4	4
WSGL	Mubende	44	72.71	85.09	62.23	67.31	>3 to 4	4
WSGL	Mubende	33	56.2	77.47	55.88	67.31	2 to 3	2
WSGL	Mubende	39	68.9	82.55	64.77	66.04	2 to 3	3
WSGL	Mubende	55	70.17	94.996	63.5	66.04	>3 to 4	4
WSGL	Mubende	55	79.06	92.71	63.5	66.04	2 to 3	2
WSGL	Mubende	47	73.98	85.598	63.5	66.04	>3 to 4	3.5
WSGL	Mubende	36.5	57.47	81.28	63.5	66.04	2 to 3	2
WSGL	Mubende	48	66.36	80.01	63.5	66.04	>3 to 4	4
WSGL	Mubende	46	65.09	88.9	62.23	66.04	2 to 3	3
WSGL	Mubende	41	68.9	85.598	62.23	66.04	2 to 3	3
WSGL	Mubende	39	71.44	83.82	62.23	66.04	2 to 3	2.5
WSGL	Mubende	53	73.98	92.71	60.96	66.04	2 to 3	3
WSGL	Mubende	40	66.36	87.63	60.96	66.04	2 to 3	2
WSGL	Mubende	41	73.98	82.55	59.69	66.04	2 to 3	2
WSGL	Mubende	37.5	61.28	82.55	59.69	66.04	Above 4	5
WSGL	Mubende	41	71.44	80.01	59.69	66.04	2 to 3	2.5
WSGL	Mubende	45	84.14	86.36	58.42	66.04	2 to 3	2.5
WSGL	Mubende	41	66.36	83.82	58.42	66.04	Above 4	6
WSGL	Mubende	52.5	60.01	92.71	57.15	66.04	2 to 3	2
WSGL	Mubende	30	61.28	76.454	54.61	66.04	2 to 3	2
WSGL	Mubende	42	76.52	85.852	50.8	66.04	2 to 3	3
WSGL	Mubende	34	63.82	78.74	63.5	64.77	2 to 3	2
WSGL	Mubende	33	61.28	78.74	62.738	64.77	2 to 3	2
WSGL	Mubende	32	75.25	76.2	62.23	64.77	2 to 3	3
WSGL	Mubende	36.5	68.9	77.978	60.96	64.77	2 to 3	2
WSGL	Mubende	49	68.9	90.17	59.69	64.77	2 to 3	2.5
WSGL	Mubende	51	63.82	93.218	58.42	64.77	>3 to 4	4
WSGL	Mubende	42	66.36	85.09	58.42	64.77	2 to 3	2
WSGL	Mubende	33.5	68.9	78.74	58.42	64.77	Above 4	5
WSGL	Mubende	40	68.9	79.248	63.5	64.262	2 to 3	3
WSGL	Mubende	30	66.36	76.2	58.42	64.008	2 to 3	3
WSGL	Mubende	43.5	68.9	85.09	63.5	63.5	2 to 3	3
WSGL	Mubende	42	68.9	83.82	63.5	63.5	Above 4	8
WSGL	Mubende	38	63.82	80.518	62.992	63.5	Above 4	5
WSGL	Mubende	42	73.98	83.82	62.23	63.5	>3 to 4	4
WSGL	Mubende	38	66.36	81.28	62.23	63.5	2 to 3	2.5
WSGL	Mubende	37	71.44	87.63	60.96	63.5	2 to 3	3
WSGL	Mubende	42	66.36	83.82	59.69	63.5	2 to 3	2
WSGL	Mubende	44	63.82	84.582	58.42	63.5	>3 to 4	3.5
WSGL	Mubende	36	66.36	75.438	58.42	63.5	2 to 3	2
WSGL	Mubende	31.5	42.23	74.422	58.42	63.5	2 to 3	2
WSGL	Mubende	34	70.678	77.47	54.61	63.5	Above 4	8
WSGL	Mubende	24	53.66	68.58	54.61	63.5	2 to 3	2
WSGL	Mubende	35.5	72.71	78.74	52.07	62.738	2 to 3	2
WSGL	Mubende	40	66.36	88.9	60.96	62.23	2 to 3	3
WSGL	Mubende	32	57.47	71.12	60.96	62.23	2 to 3	2
WSGL	Mubende	34	61.28	74.93	60.198	62.23	2 to 3	3
WSGL	Mubende	41	71.44	85.344	58.928	62.23	Above 4	6
WSGL	Mubende	30.5	66.36	72.898	58.42	62.23	2 to 3	2
WSGL	Mubende	36.5	40.96	78.74	55.88	62.23	2 to 3	2
WSGL	Mubende	30	61.28	74.93	60.96	60.96	>3 to 4	4
WSGL	Mubende	34	61.28	77.47	59.69	60.96	>3 to 4	4
WSGL	Mubende	53	67.884	93.218	58.928	60.96	2 to 3	3
WSGL	Mubende	45	66.36	85.09	58.42	60.96	2 to 3	2.5
WSGL	Mubende	46	66.36	83.82	58.42	60.96	Above 4	8
WSGL	Mubende	29	61.28	81.28	58.42	60.96	2 to 3	2
WSGL	Mubende	31	56.2	81.28	58.42	60.96	2 to 3	2.5
WSGL	Mubende	29	60.01	73.66	58.42	60.96	2 to 3	3
WSGL	Mubende	25	60.772	72.39	57.15	60.96	2 to 3	2
WSGL	Mubende	23.5	56.2	72.39	57.15	60.96	2 to 3	2
WSGL	Mubende	37	63.82	82.55	55.88	60.96	Above 4	6
WSGL	Mubende	29	57.47	77.47	54.61	60.96	2 to 3	2
WSGL	Mubende	26.5	63.82	71.12	54.61	60.96	2 to 3	2
WSGL	Mubende	35	63.82	81.28	53.34	60.96	2 to 3	2
WSGL	Mubende	28.5	57.47	77.978	57.15	59.69	2 to 3	2
WSGL	Mubende	32.5	56.2	76.2	57.15	59.69	2 to 3	2
WSGL	Mubende	28	56.2	77.47	55.88	59.69	2 to 3	3
WSGL	Mubende	30	66.36	71.12	53.848	59.69	2 to 3	3
WSGL	Mubende	40	63.82	86.36	53.34	59.69	2 to 3	3
WSGL	Mubende	30.5	58.74	73.66	53.34	59.69	2 to 3	2.5
WSGL	Mubende	29	53.66	73.66	55.88	58.42	2 to 3	2
WSGL	Mubende	24.5	61.28	69.85	55.88	58.42	>3 to 4	4
WSGL	Mubende	38	66.36	83.82	54.61	58.42	Above 4	5
WSGL	Mubende	30.5	66.36	76.2	54.61	58.42	>3 to 4	3.5
WSGL	Mubende	23.5	56.2	73.152	54.61	58.42	2 to 3	2
WSGL	Mubende	25	53.66	72.39	54.61	58.42	2 to 3	3
WSGL	Mubende	41	66.36	90.17	53.34	58.42	>3 to 4	3.5
WSGL	Mubende	34	61.28	78.74	53.34	58.42	2 to 3	2
WSGL	Mubende	32	58.74	73.66	53.34	58.42	2 to 3	2
WSGL	Mubende	26	53.66	71.12	53.34	58.42	2 to 3	2
WSGL	Mubende	20	53.66	67.31	48.26	58.42	2 to 3	2
WSGL	Mubende	27	61.28	73.66	54.61	57.15	2 to 3	2
WSGL	Mubende	22.5	53.66	67.31	53.34	57.15	2 to 3	2
WSGL	Mubende	28.5	66.36	72.39	52.07	57.15	Above 4	5
WSGL	Mubende	24	53.66	71.882	52.07	57.15	2 to 3	2.5
WSGL	Mubende	28	61.28	73.66	54.61	55.88	2 to 3	2
WSGL	Mubende	31	53.66	81.28	52.07	55.88	2 to 3	2
WSGL	Mubende	22	53.66	72.39	50.8	55.88	2 to 3	2
WSGL	Mubende	25	53.66	68.58	50.8	55.88	2 to 3	2
WSGL	Mubende	23	51.12	63.5	50.8	55.88	2 to 3	2
WSGL	Mubende	28	61.28	78.74	54.61	53.34	2 to 3	2
WSGL	Mubende	26	51.12	74.93	50.8	50.8	2 to 3	2
WSGL	Mubende	21	51.12	67.818	48.26	50.8	2 to 3	2
