# Supplementary material for: Variability in body weight and morphology of Uganda’s indigenous goat breeds across agroecological zones
Source: PLoS One. 2024 Jan 2;19(1):e0296353. doi: 10.1371/journal.pone.0296353 (PMC10760760; doi:10.1371/journal.pone.0296353)
Supplement: S1 Data — (ZIP) [file pone.0296353.s001.zip › Data Files/SEA body xtics_October 2023edit.xlsx]

## Sheet: Sheet1
zone	Breed	bodywght	bodylength	chestgirth	heightwithers	heightrump	BCS	Age
HLR	Small East African	38	71.12	81.28	71.12	73.66	3	8
HLR	Small East African	36	66.04	76.2	63.5	66.04	4	4
HLR	Small East African	25	60.96	71.12	58.42	60.96	4	3
HLR	Small East African	27	60.96	66.04	58.42	60.96	3	3.5
HLR	Small East African	28	60.96	66.04	60.96	60.96	3	4
HLR	Small East African	29	60.96	73.66	60.96	60.96	3	4
HLR	Small East African	35	60.96	78.74	60.96	63.5	3	4
HLR	Small East African	25	60.96	68.58	60.96	60.96	4	4
HLR	Small East African	30	60.96	68.58	55.88	58.42	3	5
HLR	Small East African	38	60.96	81.28	60.96	60.96	5	5
HLR	Small East African	31	60.96	76.2	63.5	63.5	3	7
HLR	Small East African	22	58.42	66.04	53.34	55.88	3	3
HLR	Small East African	26	58.42	71.12	60.96	63.5	3	3.5
HLR	Small East African	28	58.42	73.66	55.88	60.96	4	3.5
HLR	Small East African	26	58.42	71.12	55.88	58.42	3	4
HLR	Small East African	23	58.42	71.12	60.96	60.96	3	4
HLR	Small East African	24	55.88	68.58	55.88	55.88	3	2
HLR	Small East African	19	53.34	63.5	55.88	58.42	2	2
HLR	Small East African	23	53.34	66.04	58.42	60.96	3	3
HLR	Small East African	25	53.34	68.58	58.42	60.96	3	3
KP	Small East African	22	63.5	66.04	54.61	54.61	3	5
KP	Small East African	24.5	60.96	68.58	55.88	59.69	4	3
KP	Small East African	33	60.96	73.66	55.88	59.69	3	5
KP	Small East African	25	58.42	63.5	57.15	59.69	4	3
KP	Small East African	26	58.42	68.58	59.69	60.96	3	4
KP	Small East African	21	58.42	63.5	52.07	57.15	2	5
KP	Small East African	27.5	58.42	71.12	55.88	59.69	3	8
KP	Small East African	23	55.88	71.12	52.07	58.42	4	3
KP	Small East African	22.5	55.88	63.5	53.34	58.42	3	5
KP	Small East African	21	53.34	63.5	53.34	58.42	4	2
KP	Small East African	22	53.34	63.5	54.61	58.42	3	2.5
KP	Small East African	25	53.34	68.58	55.88	58.42	4	4
KP	Small East African	17	45.72	58.42	53.34	55.88	2	2
KP	Small East African	31	68.58	76.2	63.5	66.04	3	5
KP	Small East African	30	63.5	68.58	55.88	58.42	4	4
KP	Small East African	23	60.96	63.5	58.42	58.42	2	3
KP	Small East African	22	60.96	60.96	58.42	60.96	3	3
KP	Small East African	33	60.96	73.66	58.42	60.96	4	3
KP	Small East African	25	60.96	66.04	63.5	63.5	4	3
KP	Small East African	26	60.96	71.12	58.42	58.42	4	3.5
KP	Small East African	22	60.96	63.5	58.42	58.42	2	4
KP	Small East African	20	60.96	68.58	58.42	58.42	2	4
KP	Small East African	22	60.96	68.58	58.42	58.42	3	4
KP	Small East African	29	60.96	71.12	58.42	58.42	4	4
KP	Small East African	32	60.96	73.66	58.42	60.96	3	4.5
KP	Small East African	26	60.96	66.04	58.42	58.42	2	5
KP	Small East African	25	60.96	68.58	58.42	58.42	3	5
KP	Small East African	25	60.96	68.58	60.96	60.96	2	7
KP	Small East African	35	60.96	81.28	60.96	60.96	3	7
KP	Small East African	26	60.96	68.58	60.96	60.96	2	9
KP	Small East African	23	58.42	66.04	53.34	55.88	4	2
KP	Small East African	22	58.42	60.96	55.88	58.42	3	3
KP	Small East African	20	58.42	66.04	58.42	58.42	3	3
KP	Small East African	24	58.42	66.04	55.88	58.42	2	4
KP	Small East African	19	58.42	60.96	53.34	53.34	3	4
KP	Small East African	22	58.42	60.96	58.42	58.42	3	4
KP	Small East African	21	58.42	66.04	58.42	58.42	3	4
KP	Small East African	26	58.42	71.12	58.42	58.42	3	4
KP	Small East African	23	58.42	63.5	60.96	60.96	2	4.5
KP	Small East African	22	58.42	68.58	58.42	58.42	3	7
KP	Small East African	91	55.88	60.96	55.88	58.42	3	2
KP	Small East African	20	55.88	63.5	55.88	55.88	3	3
KP	Small East African	22.5	55.88	66.04	55.88	55.88	3	3
KP	Small East African	22	55.88	68.58	55.88	55.88	3	4
KP	Small East African	21	55.88	66.04	58.42	58.42	4	4
KP	Small East African	25	55.88	68.58	58.42	60.96	2	4.5
KP	Small East African	21	55.88	66.04	58.42	58.42	2	6
KP	Small East African	23	55.88	60.96	50.8	54.61	3	10
KP	Small East African	23	54.61	68.58	50.8	55.88	4	5
KP	Small East African	17	53.34	58.42	53.34	53.34	3	2.5
KP	Small East African	20	53.34	60.96	55.88	58.42	2	3
KP	Small East African	20	53.34	66.04	53.34	53.34	3	3
KP	Small East African	23	53.34	63.5	55.88	55.88	3	3
NEDL	Small East African	44	68.58	78.74	63.5	58.42	5	3
NEDL	Small East African	36	68.58	71.12	63.5	64.77	4	6
NEDL	Small East African	28	67.31	68.58	62.23	60.96	5	2
NEDL	Small East African	34	66.04	77.47	63.5	67.31	4	3
NEDL	Small East African	34.5	66.04	80.01	63.5	66.04	4	4
NEDL	Small East African	39	66.04	78.74	68.58	66.04	5	5
NEDL	Small East African	25	66.04	66.04	58.42	57.15	4	6
NEDL	Small East African	29	66.04	91.44	64.77	66.04	3	8
NEDL	Small East African	30	64.77	71.12	63.5	60.96	4	4
NEDL	Small East African	30	64.77	76.2	59.69	66.04	4	4
NEDL	Small East African	32	64.77	76.2	66.04	59.69	5	5.6
NEDL	Small East African	30	63.5	71.12	66.04	62.23	4	2
NEDL	Small East African	28	63.5	71.12	68.58	64.77	4	2.6
NEDL	Small East African	26	63.5	66.04	64.77	60.96	2	3
NEDL	Small East African	25.5	63.5	71.12	58.42	62.23	3	4
NEDL	Small East African	33	63.5	76.2	66.04	62.23	4	4
NEDL	Small East African	29	63.5	73.66	65.532	64.77	4	4
NEDL	Small East African	41.5	63.5	84.582	64.77	68.58	4	4
NEDL	Small East African	30	63.5	76.2	66.04	63.5	4	5
NEDL	Small East African	42	63.5	81.28	62.23	66.04	4	5
NEDL	Small East African	26	63.5	71.12	66.04	60.96	4	6
NEDL	Small East African	35	63.5	82.55	66.04	67.31	4	6
NEDL	Small East African	29	63.5	71.12	66.04	60.96	4	8
NEDL	Small East African	35	63.5	80.01	63.5	63.5	4	8
NEDL	Small East African	32	62.55	76.2	67.31	62.23	3	4
NEDL	Small East African	25	62.23	71.12	60.96	57.15	4	2.6
NEDL	Small East African	25	62.23	71.12	63.5	59.69	4	2.6
NEDL	Small East African	30	62.23	73.66	62.23	61.5823	3	3.5
NEDL	Small East African	35	62.23	73.66	62.23	60.96	4	3.5
NEDL	Small East African	23	62.23	68.58	59.69	55.88	2	5
NEDL	Small East African	38.5	62.23	81.28	64.77	67.31	4	7
NEDL	Small East African	32	62.23	71.12	63.5	58.42	4	8
NEDL	Small East African	29	60.96	73.66	67.31	63.5	3	2
NEDL	Small East African	30	60.96	79.248	66.04	66.04	3	2
NEDL	Small East African	24	60.96	66.04	62.23	58.42	4	2
NEDL	Small East African	30.5	60.96	79.502	59.69	60.96	4	2
NEDL	Small East African	25	60.96	68.58	64.77	60.96	3	2.6
NEDL	Small East African	23	60.96	63.5	59.69	62.23	2	3
NEDL	Small East African	30	60.96	78.232	60.96	62.23	3	3
NEDL	Small East African	34	60.96	84.328	62.23	66.04	3	3
NEDL	Small East African	30	60.96	76.708	64.77	67.31	3	3
NEDL	Small East African	24	60.96	68.58	62.23	60.96	4	3
NEDL	Small East African	30	60.96	71.12	66.04	62.23	4	3
NEDL	Small East African	25	60.96	68.58	66.04	63.5	2	3.5
NEDL	Small East African	27	60.96	71.12	60.96	59.69	3	4
NEDL	Small East African	31	60.96	77.216	62.23	63.5	3	4
NEDL	Small East African	35	60.96	73.66	67.31	64.77	3	4
NEDL	Small East African	35	60.96	96.52	67.31	64.77	4	4
NEDL	Small East African	25	60.96	71.12	62.23	58.42	5	4
NEDL	Small East African	38	60.96	76.2	63.5	60.96	5	4
NEDL	Small East African	28.5	60.96	73.66	59.69	60.96	3	5
NEDL	Small East African	30	60.96	68.58	66.04	60.96	3	5
NEDL	Small East African	41	60.96	83.82	64.77	66.04	4	5
NEDL	Small East African	27.5	60.96	76.2	62.23	63.5	3	6
NEDL	Small East African	28.5	60.96	68.58	67.31	63.5	3	6
NEDL	Small East African	33	60.96	80.518	62.23	66.04	4	6
NEDL	Small East African	26	60.96	68.58	62.23	57.15	3	7
NEDL	Small East African	29	60.96	68.58	62.23	58.42	3	7
NEDL	Small East African	32	60.96	78.74	64.77	60.96	3	7
NEDL	Small East African	35.5	60.96	73.66	63.5	66.04	3	9
NEDL	Small East African	24.3	60.96	73.66	58.42	60.96	2	10
NEDL	Small East African	28.5	60.96	73.66	58.42	60.96	3	10
NEDL	Small East African	26.5	60.96	54.61	59.69	63.5	3	10
NEDL	Small East African	29	60.96	54.61	59.69	63.5	3	12
NEDL	Small East African	29	59.69	73.66	64.77	60.96	5	4
NEDL	Small East African	24.3	59.69	69.85	58.42	60.96	3	9
NEDL	Small East African	26.5	58.42	76.708	60.96	62.23	2	2
NEDL	Small East African	21	58.42	63.5	60.96	59.69	3	2
NEDL	Small East African	24	58.42	68.58	62.23	59.69	4	2
NEDL	Small East African	26	58.42	81.28	60.96	60.96	3	3
NEDL	Small East African	34.5	58.42	77.216	60.96	63.5	3	4
NEDL	Small East African	30	58.42	75.438	63.5	64.77	3	4
NEDL	Small East African	31	58.42	80.01	63.5	66.04	3	4
NEDL	Small East African	30	58.42	78.232	60.96	63.5	4	5
NEDL	Small East African	30	58.42	73.66	64.77	66.04	4	5
NEDL	Small East African	30.5	58.42	76.2	64.77	66.04	4	5
NEDL	Small East African	30	58.42	76.2	62.23	68.58	4	5
NEDL	Small East African	30	58.42	73.66	59.69	58.42	5	5
NEDL	Small East African	22.5	58.42	75.692	53.34	55.88	2	6
NEDL	Small East African	25.5	58.42	70.358	54.61	58.42	3	6
NEDL	Small East African	27	58.42	72.39	55.88	63.5	3	6
NEDL	Small East African	31	58.42	73.66	60.96	62.23	3	7
NEDL	Small East African	30.5	58.42	71.12	59.69	62.23	4	7
NEDL	Small East African	31.5	58.42	78.232	63.5	64.77	4	7
NEDL	Small East African	21	57.15	63.5	59.69	57.15	3	3
NEDL	Small East African	25.5	57.15	75.184	57.15	58.42	3	5
NEDL	Small East African	28	57.15	80.01	58.42	62.23	3	5
NEDL	Small East African	26	55.88	73.66	60.96	66.04	2	2
NEDL	Small East African	27.5	55.88	69.85	57.658	60.96	3	4
NEDL	Small East African	26	55.88	68.58	63.5	60.96	3	4
NEDL	Small East African	25.5	55.88	72.644	60.96	62.23	3	4
NEDL	Small East African	25.5	55.88	73.152	63.5	63.5	3	4
NEDL	Small East African	20	55.88	63.5	58.42	57.15	2	5
NEDL	Small East African	28.5	55.88	69.85	55.88	55.88	3	5
NEDL	Small East African	27.5	55.88	76.2	55.88	60.96	3	5
NEDL	Small East African	24.3	55.88	72.39	60.96	63.5	3	5
NEDL	Small East African	29	55.88	73.66	60.96	63.5	3	5
NEDL	Small East African	21	55.88	67.31	62.23	64.77	1	6
NEDL	Small East African	21	55.88	67.818	57.15	58.42	2	7
NEDL	Small East African	23.5	55.88	71.12	59.69	66.04	3	8
NEDL	Small East African	23	55.88	72.136	59.69	63.5	3	10
NEDL	Small East African	26.5	54.61	74.422	55.88	58.42	3	5
NEDL	Small East African	29.5	54.61	71.12	60.96	63.5	3	5
NEDL	Small East African	12	53.34	53.34	55.88	52.07	1	2
NEDL	Small East African	20	53.34	66.04	55.88	54.61	2	2
NEDL	Small East African	22	53.34	70.612	60.96	63.5	2	2
NEDL	Small East African	30	53.34	70.612	60.96	63.5	3	2
NEDL	Small East African	22	53.34	63.5	58.42	59.69	3	3
NEDL	Small East African	22.5	53.34	70.358	55.88	60.96	3	3
NEDL	Small East African	27	53.34	74.93	59.69	64.77	3	3
NEDL	Small East African	26.5	53.34	78.232	63.5	64.77	3	3
NEDL	Small East African	23	53.34	66.04	58.42	57.15	4	3
NEDL	Small East African	19	53.34	67.818	55.88	59.69	2	4
NEDL	Small East African	31.5	53.34	78.232	58.42	63.5	3	4
NEDL	Small East African	31	53.34	68.58	62.23	58.42	4	6
NEDL	Small East African	18	50.8	66.04	53.34	57.15	2	2
NEDL	Small East African	20	50.8	68.326	60.96	60.96	2	2
NEDL	Small East African	23	50.8	70.612	60.96	60.96	2	2
NEDL	Small East African	25	48.26	72.39	60.96	63.5	3	3
NESGL	Small East African	35	68.58	83.058	62.23	66.04	3	4
NESGL	Small East African	36.5	68.58	83.312	62.23	64.77	3	5
NESGL	Small East African	35	66.04	73.66	63.5	60.96	3	4
NESGL	Small East African	31	66.04	73.66	66.04	63.5	3	4
NESGL	Small East African	37	66.04	76.2	66.04	63.5	3	4
NESGL	Small East African	28	66.04	71.12	63.5	60.96	3	5
NESGL	Small East African	26.5	66.04	74.93	62.738	65.278	3	5
NESGL	Small East African	29	66.04	75.184	62.23	68.58	3	5
NESGL	Small East African	34	66.04	83.058	63.5	67.31	2	6
NESGL	Small East African	33.6	64.77	83.058	63.5	63.5	3	4
NESGL	Small East African	23	63.5	68.58	58.42	58.42	3	2
NESGL	Small East African	27.4	63.5	72.39	55.88	58.42	3	4
NESGL	Small East African	32	63.5	76.2	62.23	60.96	4	4
NESGL	Small East African	35	63.5	76.2	66.04	64.77	4	4
NESGL	Small East African	35	63.5	76.2	68.58	67.31	4	4
NESGL	Small East African	33.4	63.5	80.772	66.04	71.12	4	4
NESGL	Small East African	29	63.5	66.04	66.04	66.04	5	4
NESGL	Small East African	26.5	63.5	72.39	57.15	63.5	2	5
NESGL	Small East African	36	63.5	85.09	53.34	58.42	3	5
NESGL	Small East African	40	63.5	81.28	60.96	58.42	4	5
NESGL	Small East African	31	63.5	80.01	66.04	66.04	4	5
NESGL	Small East African	40	63.5	81.28	62.23	60.96	4	7
NESGL	Small East African	29.5	62.23	76.2	59.69	63.5	3	6
NESGL	Small East African	33	60.96	68.58	60.96	55.88	4	3
NESGL	Small East African	26.6	60.96	74.93	59.69	63.5	4	3
NESGL	Small East African	30	60.96	73.66	68.58	66.04	2	4
NESGL	Small East African	29	60.96	74.93	58.42	55.88	3	4
NESGL	Small East African	31.5	60.96	80.772	63.5	63.5	3	4
NESGL	Small East African	28	60.96	73.66	63.5	60.96	2	5
NESGL	Small East African	30	60.96	76.2	66.04	60.96	3	5
NESGL	Small East African	25	60.96	71.12	59.69	62.23	3	6
NESGL	Small East African	31	60.96	71.12	63.5	62.23	3	6
NESGL	Small East African	24	59.69	30.48	57.15	53.34	2	2.5
NESGL	Small East African	33	59.69	78.74	66.04	68.58	4	5
NESGL	Small East African	33	59.69	76.2	62.23	60.96	3	10
NESGL	Small East African	19	58.42	59.944	58.42	53.34	2	2
NESGL	Small East African	24	58.42	66.04	58.42	55.88	3	2
NESGL	Small East African	25	58.42	69.85	66.04	60.96	1	3
NESGL	Small East African	25	58.42	68.58	63.5	63.5	2	3
NESGL	Small East African	23	58.42	66.04	60.96	57.15	1	5
NESGL	Small East African	30	58.42	74.93	64.77	63.5	4	5
NESGL	Small East African	28	58.42	71.12	66.04	63.5	2	7
NESGL	Small East African	28	58.42	71.12	63.5	60.96	3	7
NESGL	Small East African	22	58.42	66.04	60.96	58.42	1	8
NESGL	Small East African	23	58.42	71.12	58.42	57.15	2	8
NESGL	Small East African	28	58.42	72.39	63.5	60.96	2	8
NESGL	Small East African	25	57.15	72.644	63.5	63.5	2	5
NESGL	Small East African	25	55.88	64.77	63.5	63.5	1	3
NESGL	Small East African	20	55.88	66.04	58.42	55.88	2	3
NESGL	Small East African	23	55.88	63.5	60.96	60.96	2	3
NESGL	Small East African	30	55.88	73.66	57.15	53.34	3	3
NESGL	Small East African	23	55.88	66.04	55.88	56.388	4	3
NESGL	Small East African	24	55.88	68.58	63.5	60.96	2	4
NESGL	Small East African	25	55.88	71.12	60.96	60.96	2	5
NESGL	Small East African	26	55.88	71.12	60.96	58.42	3	5
NESGL	Small East African	26	55.88	66.04	57.15	54.61	2	6
NESGL	Small East African	22.6	55.88	68.58	58.42	58.42	3	6
NESGL	Small East African	25	55.88	68.58	66.04	63.5	2	7
NESGL	Small East African	30	55.88	76.2	66.04	66.04	2	7
NESGL	Small East African	24	55.88	71.12	60.96	55.88	2	9
NESGL	Small East African	19.5	53.34	66.04	63.5	60.96	1	4
NESGL	Small East African	26	53.34	71.12	60.96	57.15	3	4
NESGL	Small East African	29	53.34	78.74	63.5	59.69	2	6
NESGL	Small East African	22.5	52.07	72.898	57.15	60.96	2	4
NESGL	Small East African	23.5	52.07	72.644	60.96	60.96	3	4
NESGL	Small East African	18.5	50.8	67.31	54.61	58.42	2	2
NESGL	Small East African	18	50.8	63.5	55.88	58.42	2	2
NESGL	Small East African	16	50.8	67.31	55.88	60.96	2	2
NESGL	Small East African	21.5	50.8	68.58	57.15	60.96	2	2
NESGL	Small East African	21.5	50.8	71.12	55.88	60.96	3	2
NESGL	Small East African	36	68.58	73.66	63.5	66.04	5	5
NESGL	Small East African	37	68.58	76.2	63.5	64.77	4	7
NESGL	Small East African	30	66.04	68.58	60.96	62.23	3	3.5
NESGL	Small East African	30	66.04	71.12	59.69	60.96	4	4
NESGL	Small East African	41	66.04	81.28	64.77	67.31	4	4
NESGL	Small East African	31.6	66.04	76.2	64.77	66.04	3	5
NESGL	Small East African	32.7	66.04	81.28	59.69	60.96	4	5
NESGL	Small East African	34	66.04	73.66	63.5	66.04	3	8
NESGL	Small East African	18	63.5	53.34	54.61	57.15	3	3
NESGL	Small East African	25	63.5	66.04	60.96	62.23	5	3
NESGL	Small East African	27	63.5	71.12	59.69	60.96	2	5
NESGL	Small East African	25	60.96	66.04	58.42	59.69	3	2
NESGL	Small East African	25	60.96	63.5	58.42	59.69	3	3
NESGL	Small East African	29	60.96	71.12	57.15	59.69	4	3
NESGL	Small East African	25	60.96	66.04	55.88	59.69	3	3.5
NESGL	Small East African	24.6	60.96	68.58	60.96	60.96	3	4
NESGL	Small East African	33	60.96	76.2	58.42	59.69	5	4
NESGL	Small East African	34.2	60.96	78.74	55.88	60.96	3	5
NESGL	Small East African	28.4	60.96	71.12	63.5	63.5	3	5
NESGL	Small East African	32	60.96	71.12	62.23	60.96	4	5
NESGL	Small East African	34	60.96	73.66	63.5	64.77	4	5
NESGL	Small East African	32.9	60.96	73.66	64.77	63.5	3	8
NESGL	Small East African	26	59.69	71.12	62.23	63.5	3	5
NESGL	Small East African	27	59.69	73.66	60.96	58.42	2	11
NESGL	Small East African	25	58.42	63.5	52.07	53.34	4	2
NESGL	Small East African	26	58.42	68.58	53.34	57.15	5	2
NESGL	Small East African	26.6	58.42	75.692	57.15	60.96	3	3
NESGL	Small East African	26	58.42	66.04	57.15	60.96	4	3.5
NESGL	Small East African	27.5	58.42	71.12	59.69	60.96	4	3.6
NESGL	Small East African	26.5	58.42	66.04	55.88	57.15	3	4
NESGL	Small East African	27.8	58.42	72.39	58.42	60.96	3	4
NESGL	Small East African	22	58.42	68.58	59.69	60.96	3	4
NESGL	Small East African	31	58.42	71.12	57.15	63.5	3	4
NESGL	Small East African	22	58.42	66.04	53.34	54.61	3	5
NESGL	Small East African	25	58.42	68.58	55.88	60.96	3	5
NESGL	Small East African	27.5	58.42	73.66	57.15	60.96	3	6
NESGL	Small East African	28	58.42	68.58	58.42	62.23	4	6
NESGL	Small East African	31.1	58.42	76.2	59.69	63.5	4	6
NESGL	Small East African	26	58.42	68.58	55.88	60.96	3	7
NESGL	Small East African	31.6	58.42	73.66	60.96	63.5	4	7
NESGL	Small East African	26	58.42	72.39	63.5	66.04	2	8
NESGL	Small East African	28.6	58.42	73.66	59.69	58.42	4	8
NESGL	Small East African	33.4	57.15	78.74	60.96	66.04	3	5
NESGL	Small East African	14	55.88	55.88	54.61	57.15	3	2
NESGL	Small East African	19	55.88	58.42	53.34	54.61	3	3
NESGL	Small East African	27.7	55.88	73.66	60.96	63.5	3	3
NESGL	Small East African	25	55.88	68.58	60.96	63.5	3	3.6
NESGL	Small East African	21	55.88	66.04	58.42	59.69	3	4
NESGL	Small East African	22	55.88	63.5	54.61	57.15	2	5
NESGL	Small East African	26.8	55.88	68.58	60.96	60.96	3	6
NESGL	Small East African	28	55.88	78.74	62.23	64.77	2	7
NESGL	Small East African	24.8	54.61	69.85	58.42	59.69	3	4
NESGL	Small East African	19	53.34	60.96	55.88	58.42	3	2
NESGL	Small East African	16	53.34	58.42	54.61	58.42	2	3
NESGL	Small East African	20	52.07	60.96	50.8	55.88	4	2.6
NESGL	Small East African	25	50.8	66.04	59.69	60.96	3	3.5
NESGL	Small East African	17	48.26	60.96	52.07	55.88	3	2
NWSGL	Small East African	20	71.12	66.04	48.26	50.8	3	8
NWSGL	Small East African	28	66.04	71.12	57.15	58.42	3	3.6
NWSGL	Small East African	35	66.04	76.2	55.88	59.69	5	4
NWSGL	Small East African	24	63.5	68.58	54.61	58.42	3	2
NWSGL	Small East African	22	63.5	63.5	54.61	55.88	2	3
NWSGL	Small East African	32	63.5	73.66	60.96	60.96	3	3.5
NWSGL	Small East African	33	63.5	76.2	58.42	60.96	4	3.5
NWSGL	Small East African	27	63.5	68.58	58.42	60.96	4	4
NWSGL	Small East African	34	63.5	73.66	58.42	60.96	4	4
NWSGL	Small East African	27	63.5	68.58	59.69	64.77	3	5
NWSGL	Small East African	37	63.5	76.2	55.88	58.42	5	5
NWSGL	Small East African	32	63.5	73.66	55.88	58.42	3	6
NWSGL	Small East African	29	63.5	76.2	58.42	58.42	3	6
NWSGL	Small East African	28	63.5	71.12	58.42	59.69	2	9
NWSGL	Small East African	24	60.96	68.58	55.88	59.69	3	3
NWSGL	Small East African	22	60.96	68.58	55.88	58.42	2	3.5
NWSGL	Small East African	24	60.96	63.5	54.61	55.88	3	3.5
NWSGL	Small East African	26	60.96	66.04	55.88	59.69	3	3.5
NWSGL	Small East African	26.5	60.96	66.04	58.42	58.42	4	3.5
NWSGL	Small East African	26	60.96	68.58	55.88	58.42	3	3.6
NWSGL	Small East African	24	60.96	68.58	55.88	59.69	3	3.6
NWSGL	Small East African	23	60.96	66.04	53.34	58.42	3	4
NWSGL	Small East African	24	60.96	71.12	53.34	59.69	3	4
NWSGL	Small East African	31	60.96	73.66	54.61	58.42	4	4
NWSGL	Small East African	37	60.96	68.58	55.88	58.42	5	4
NWSGL	Small East African	25	60.96	71.12	62.23	62.23	2	5
NWSGL	Small East African	27	60.96	71.12	55.88	58.42	3	5
NWSGL	Small East African	28	60.96	73.66	58.42	62.23	4	5
NWSGL	Small East African	22	60.96	63.5	58.42	60.96	3	8
NWSGL	Small East African	24	59.69	68.58	55.88	57.15	3	3
NWSGL	Small East African	23	58.42	68.58	58.42	55.88	4	2.5
NWSGL	Small East African	24	58.42	66.04	55.88	59.69	2	3
NWSGL	Small East African	23.5	58.42	66.04	50.8	55.88	3	3
NWSGL	Small East African	20	58.42	63.5	53.34	59.69	2	3.5
NWSGL	Small East African	28	58.42	71.12	53.34	57.15	3	3.5
NWSGL	Small East African	24	58.42	68.58	55.88	59.69	3	3.5
NWSGL	Small East African	25	58.42	63.5	58.42	59.69	3	3.5
NWSGL	Small East African	28	58.42	68.58	54.61	59.69	4	3.5
NWSGL	Small East African	23	58.42	66.04	55.88	58.42	4	4
NWSGL	Small East African	25	58.42	71.12	58.42	58.42	4	4
NWSGL	Small East African	23.5	58.42	66.04	58.42	60.96	2	4.5
NWSGL	Small East African	24	58.42	68.58	53.34	54.61	2	5
NWSGL	Small East African	20	58.42	66.04	55.88	59.69	2	5
NWSGL	Small East African	24	58.42	66.04	53.34	58.42	3	6
NWSGL	Small East African	31	58.42	68.58	57.15	58.42	4	6
NWSGL	Small East African	26	58.42	73.66	57.15	58.42	3	7
NWSGL	Small East African	28	58.42	68.58	55.88	58.42	4	8
NWSGL	Small East African	18	55.88	60.96	53.34	53.34	3	2
NWSGL	Small East African	22	55.88	68.58	55.88	58.42	4	2
NWSGL	Small East African	17	55.88	60.96	55.88	55.88	2	2.5
NWSGL	Small East African	21	55.88	66.04	52.07	50.8	4	2.6
NWSGL	Small East African	24	55.88	71.12	53.34	57.15	3	3
NWSGL	Small East African	29	55.88	71.12	58.42	60.96	3	3
NWSGL	Small East African	24	55.88	68.58	54.61	57.15	3	3.5
NWSGL	Small East African	20	55.88	66.04	57.15	58.42	3	3.5
NWSGL	Small East African	24	55.88	66.04	53.34	54.61	3	4
NWSGL	Small East African	21	55.88	60.96	54.61	55.88	3	4
NWSGL	Small East African	22	55.88	66.04	55.88	55.88	3	4
NWSGL	Small East African	26	55.88	73.66	50.8	53.34	4	4
NWSGL	Small East African	22	55.88	63.5	55.88	54.61	3	5
NWSGL	Small East African	24	55.88	66.04	55.88	55.88	3	5
NWSGL	Small East African	23	53.34	66.04	55.88	59.69	3	2.5
NWSGL	Small East African	20.5	53.34	60.96	49.53	71.12	3	2.5
NWSGL	Small East African	16	53.34	58.42	54.61	55.88	1	3
NWSGL	Small East African	16.5	53.34	60.96	50.8	50.8	3	3
NWSGL	Small East African	21	53.34	63.5	55.88	55.88	3	3
NWSGL	Small East African	22	53.34	66.04	55.88	58.42	3	3
NWSGL	Small East African	23	53.34	68.58	50.8	53.34	4	3
NWSGL	Small East African	17	53.34	58.42	52.07	53.34	2	3.5
NWSGL	Small East African	22	53.34	66.04	55.88	55.88	2	3.5
NWSGL	Small East African	23	53.34	66.04	52.07	53.34	3	4
NWSGL	Small East African	19	53.34	60.96	57.15	58.42	2	6
NWSGL	Small East African	21	53.34	68.58	48.26	50.8	4	7
NWSGL	Small East African	14	50.8	55.88	46.99	48.26	2	2
NWSGL	Small East African	20	50.8	60.96	48.26	50.8	3	2.5
NWSGL	Small East African	18	50.8	58.42	50.8	52.07	3	2.5
NWSGL	Small East African	20	50.8	66.04	52.07	55.88	3	2.5
NWSGL	Small East African	18	50.8	63.5	53.34	55.88	2	3
NWSGL	Small East African	21	50.8	63.5	55.88	55.88	3	4
NWSGL	Small East African	22	50.8	66.04	50.8	53.34	3	7
NWSGL	Small East African	12	43.18	55.88	48.26	50.8	2	2
NWSGL	Small East African	15	43.18	55.88	50.8	50.8	2	2
PS	Small East African	31	60.96	68.58	60.96	60.96	3	3.6
PS	Small East African	26	60.96	68.58	58.42	60.96	3	4
PS	Small East African	29	60.96	73.66	59.69	60.96	4	4
PS	Small East African	24	58.42	71.12	59.69	60.96	2	3.5
PS	Small East African	21	58.42	68.58	57.15	59.69	2	3.6
PS	Small East African	20	58.42	66.04	55.88	58.42	1	4
PS	Small East African	25	58.42	68.58	57.15	58.42	2	5
PS	Small East African	26	58.42	66.04	55.88	59.69	3	5
PS	Small East African	26.5	55.88	68.58	55.88	57.15	4	2.6
PS	Small East African	23	55.88	73.66	57.15	60.96	1	4
PS	Small East African	15	50.8	55.88	53.34	53.34	3	2
WSGL	Small East African	22.5	76.2	74.93	55.88	58.42	2	2
WSGL	Small East African	31.5	63.82	78.74	55.88	63.5	3	2
WSGL	Small East African	25	61.28	69.85	54.61	59.69	2	2
